# Supplementary material for: Prognostic Value of International Normalized Ratio and Thrombocytopenia in Early Risk Stratification of Septic Patients
Source: Biomedicines. 2026 Apr 7;14(4):839. doi: 10.3390/biomedicines14040839 (PMC13112952; doi:10.3390/biomedicines14040839)
Supplement: Supplementary file 1 [file biomedicines-14-00839-s001.zip]

Archive with 1 entries (1 files):
- biomedicines-4118132-supplementary.pdf
